# Supplementary material for: A SINE Insertion in ATP1B2 in Belgian Shepherd Dogs Affected by Spongy Degeneration with Cerebellar Ataxia (SDCA2)
Source: G3 (Bethesda). 2017 Jun 15;7(8):2729–37. doi: 10.1534/g3.117.043018 (PMC5555477; doi:10.1534/g3.117.043018)
Supplement: Supplementary file 7 [file 2729TableS3.xlsx]

## Sheet: Linkage Data
Table S3. Genome regions ≥ 1 Mb that showed positive LOD scores for linkage to cerebellar dysfunction in two families
Combined linkage analysis for families 5 and 6	Chromosome	Start	Stop	Size (bp)	Maximum LOD Score	Alpha
	5	22005703	52337665	30331963	3.657	1
			Total	30331963
Family 6	Chromosome	Start	Stop	Size (bp)	Maximum LOD Score	Alpha
	5	22563115	58972007	36408893	2.68	1
			Total	36408893
Family 5	Chromosome	Start	Stop	Size (bp)	Maximum LOD Score	Alpha
	5	19082398	40037512	20955115	0.977	1
	5	40790844	42661014	1870171	0.976	1
	5	43070024	48480856	5410833	0.977	1
	5	48795453	50263763	1468311	0.976	1
	5	50342093	52337665	1995573	0.977	1
	7	9353618	12810181	3456564	0.977	1
	9	9596710	12576546	2979837	0.977	1
	9	19057968	23759700	4701733	0.977	1
	9	24605111	25666771	1061661	0.977	1
	9	25899411	31595046	5695636	0.977	1
	11	14956297	43777655	28821359	0.375	1
	11	60820453	64821757	4001305	0.91	1
	11	64941941	74388336	9446396	0.977	1
	12	51558	1319001	1267444	0.977	1
	12	1709135	8558764	6849630	0.977	1
	13	3170488	10287379	7116892	0.675	1
	13	10694097	20062805	9368709	0.676	1
	16	54347821	55457095	1109275	0.977	1
	20	26517932	55653830	29135899	0.977	1
	20	55764107	57226141	1462035	0.676	1
	22	108262	42512451	42404190	0.977	1
	22	43777891	46119326	2341436	0.975	1
	22	46143743	47225701	1081959	0.976	1
	22	47231859	53049924	5818066	0.977	1
	29	39042516	40483563	1441048	0.977	1
	31	306904	12362014	12055111	0.976	1
	31	12798772	20738349	7939578	0.977	1
	31	23647347	27128929	3481583	0.674	1
	31	27315311	29691585	2376275	0.975	1
	34	23373982	31856020	8482039	0.977	1
			Total	235595663
