# Supplementary material for: A SINE Insertion in ATP1B2 in Belgian Shepherd Dogs Affected by Spongy Degeneration with Cerebellar Ataxia (SDCA2)
Source: G3 (Bethesda). 2017 Jun 15;7(8):2729–37. doi: 10.1534/g3.117.043018 (PMC5555477; doi:10.1534/g3.117.043018)
Supplement: Supplementary file 8 [file 2729TableS4.xlsx]

## Sheet: Homozygosity Data
Table S4. Homozygous genome regions with shared alleles among the four analyzed cases (PLINK output)
	Chromosome	Marker 1	Marker 2	Start	Stop	Size (kb)
	39	BICF2S23532176	BICF2G63010791	74381058	88547129	14166.1
	39	BICF2G630536206	BICF2P1154202	12423900	21755980	9332.08
	32	BICF2P1058544	BICF2G630596157	15742999	15901967	158.97
	30	BICF2G630398057	TIGRP2P373769_RS8571962	35127757	37253711	2125.95
	29	BICF2S23523973	BICF2G630628990	27155090	29554146	2399.06
	23	BICF2P1142502	BICF2G630379537	20751830	23266129	2514.3
	23	BICF2G630382308	BICF2G630381537	19211712	20480218	1268.51
	22	BICF2G630325483	BICF2P89903	24610398	26115156	1504.76
	11	BICF2S23548912	BICF2G630296731	17623884	21736699	4112.81
	10	BICF2G630477655	BICF2G630478761	19214391	20806094	1591.7
	6	BICF2S23759301	BICF2P395778	26718658	26721492	2.834
	5	BICF2G63035754	BICF2P194103	29917539	40461442	10543.9
	3	BICF2G630339307	BICF2G630339574	39348438	39827738	479.3
	1	G107F14S316	BICF2P515666	117762976	119180877	1417.9
					Total	51618.2
